# Supplementary material for: Shedding Light on the Antioxidant Activity of Bee Venom Using a 2,2-Diphenyl-1-Picrylhydrazyl Assay in a Detergent-Based Buffer
Source: Molecules. 2025 Jan 31;30(3):640. doi: 10.3390/molecules30030640 (PMC11821050; doi:10.3390/molecules30030640)
Supplement: Supplementary file 1 [file molecules-30-00640-s001.zip]

Archive with 1 entries (1 files):
- molecules-3390182-supplementary.pdf
